# Supplementary material for: Engineered M2a macrophages for the treatment of osteoarthritis
Source: Front Immunol. 2022 Dec 13;13:1054938. doi: 10.3389/fimmu.2022.1054938 (PMC9792488; doi:10.3389/fimmu.2022.1054938)
Supplement: Supplementary Table 3 — Basic information (gender, age, K/L grade) of 5 OA patients for OASF. K/L grade: Kellgren & Lawrence grade. [file Table_3.xlsx]

## Sheet: patient information
OA patients
ID	Gender	Age	K/L grade
1	Female	58	4
2	Male	59	4
3	Female	63	4
4	Male	65	4
5	Female	66	4
